# Supplementary material for: Development and validation of risk prediction models for multiple cardiovascular diseases and Type 2 diabetes
Source: PLoS One. 2020 Jul 29;15(7):e0235758. doi: 10.1371/journal.pone.0235758 (PMC7390268; doi:10.1371/journal.pone.0235758)
Supplement: S1 Table — (XLSX) [file pone.0235758.s001.xlsx]

## Sheet: Sheet1
	CAD		DM2		Stroke		DVT		AAA
	Women	Men	Women	Men	Women	Men	Women	Men	Women	Men
	(n=119,756)	(n=95,513)	(n=127,929)	(n=105,946)	(n=129,255)	(n=108,156)	(n=135,640)	(n=115,075)	(n=137,352)	(n=116,868)
Alkaline phosphatase, mean (SD), U/L	82.4 (25.7)	80.8 (22.8)	82.5 (25.7)	80.8 (23.0)	82.6 (25.8)	80.9 (23.2)	82.6 (25.8)	81.1 (23.3)	82.7 (25.9)	81.1 (23.4)
Alanine aminotransferase, mean (SD), U/L	19.4 (11.5)	26.6 (14.2)	19.4 (11.6)	26.6 (14.3)	19.5 (11.6)	26.6 (14.3)	19.4 (11.6)	26.7 (14.5)	19.5 (11.6)	26.7 (14.5)
Apolipoprotein A, mean (SD), g/L	1.64 (0.26)	1.44 (0.22)	1.64 (0.26)	1.44 (0.22)	1.64 (0.26)	1.43 (0.23)	1.64 (0.26)	1.43 (0.23)	1.64 (0.26)	1.43 (0.23)
Apolipoprotein B, mean (SD), g/L	1.01 (0.21)	1.03 (0.22)	1.01 (0.21)	1.03 (0.22)	1.01 (0.21)	1.03 (0.22)	1.01 (0.21)	1.03 (0.22)	1.01 (0.21)	1.03 (0.22)
Aspartate aminotransferase, mean (SD), U/L	24.0 (8.7)	27.8 (9.9)	24.1 (8.7)	27.8 (10.1)	24.1 (8.8)	27.8 (10.0)	24.1 (8.7)	27.8 (10.3)	24.1 (8.7)	27.8 (10.3)
Cholesterol,mean (SD), mmol/L	5.76 (0.95)	5.55 (0.97)	5.77 (0.95)	5.53 (0.98)	5.76 (0.95)	5.51 (1.0)	5.76 (0.95)	5.51 (1.0)	5.75 (0.95)	5.50 (1.0)
Creatinine, mean (SD), umol/L	64.0 (11.1)	81.2 (14.6)	64.1 (11.4)	81.5 (16.7)	64.1 (11.9)	81.6 (17.5)	64.1 (11.2)	81.5 (16.5)	64.1 (11.9)	81.6 (17.4)
C-reactive protein, mean (SD), mg/L	2.39 (3.94)	2.20 (3.90)	2.39 (3.94)	2.22 (3.94)	2.41 (3.97)	2.23 (3.96)	2.41 (3.95)	2.24 (3.98)	2.42 (3.97)	2.26 (4.00)
Cystatin C, mean (SD), mg/L	0.86 (0.14)	0.92 (0.15)	0.86 (0.14)	0.93 (0.16)	0.86 (0.15)	0.93 (0.16)	0.86 (0.14)	0.93 (0.16)	0.86 (0.15)	0.93 (0.16)
Gamma glutamyltransferase, mean (SD), U/L	27.8 (29.7)	42.0 (40.7)	27.8 (29.6)	42.1 (41.1)	28.0 (29.7)	42.3 (41.6)	28.0 (29.7)	42.5 (42.3)	28.1 (30.2)	42.6 (42.7)
Glucose, mean (SD), mmol/L	4.99 (0.90)	5.06 (1.13)	4.98 (0.82)	5.03 (1.00)	5.00 (0.92)	5.08 (1.17)	5.00 (0.92)	5.09 (1.17)	5.00 (0.93)	5.09 (1.19)
HbA1c, mean (SD), mmol/mol	35.1 (5.1)	35.5 (6.1)	35.0 (4.7)	35.3 (5.5)	35.2 (5.2)	35.7 (6.3)	35.2 (5.2)	35.7 (6.4)	35.2 (5.3)	35.7 (6.4)
HDL cholesterol, mean (SD), mmol/L	1.60 (0.36)	1.30 (0.30)	1.60 (0.36)	1.30 (0.30)	1.60 (0.36)	1.29 (0.30)	1.60 (0.36)	1.29 (0.30)	1.60 (0.36)	1.29 (0.30)
Insulin-like growth factor 1, mean (SD), nmol/L	21.3 (5.7)	22.2 (5.4)	21.3 (5.7)	22.2 (5.4)	21.3 (5.7)	22.2 (5.4)	21.3 (5.7)	22.2 (5.4)	21.2 (5.7)	22.1 (5.4)
LDL direct, mean (SD), mmol/L	3.54 (0.74)	3.54 (0.76)	3.54 (0.74)	3.53 (0.76)	3.54 (0.74)	3.51 (0.77)	3.54 (0.74)	3.51 (0.77)	3.54 (0.74)	3.50 (0.78)
Phosphate, mean (SD), mmol/L	1.19 (0.15)	1.12 (0.16)	1.19 (0.15)	1.12 (0.16)	1.19 (0.15)	1.12 (0.16)	1.19 (0.15)	1.12 (0.16)	1.19 (0.15)	1.12 (0.16)
Total bilirubin, mean (SD), umol/L	8.21 (3.76)	10.37 (4.89)	8.21 (3.75)	10.40 (4.90)	8.20 (3.76)	10.40 (4.90)	8.20 (3.74)	10.37 (4.89)	8.20 (3.74)	10.36 (4.88)
Triglycerides, mean (SD), mmol/L	1.45 (0.77)	1.89 (1.05)	1.45 (0.77)	1.89 (1.05)	1.45 (0.77)	1.89 (1.05)	1.46 (0.78)	1.90 (1.05)	1.46 (0.78)	1.90 (1.05)
Vitamin D, mean (SD), nmol/L	49.5 (21.0)	49.4 (21.0)	49.6 (21.0)	49.5 (21.0)	49.6 (21.0)	49.4 (21.0)	49.5 (21.0)	49.3 (21.1)	49.5 (21.0)	49.3 (21.1)
Mean corpuscular hemoglobin, mean (SD), pg	31.3 (1.9)	31.6 (1.8)	31.3 (1.9)	31.7 (1.8)	31.3 (1.9)	31.7 (1.8)	31.3 (1.9)	31.6 (1.8)	31.3 (1.9)	31.6 (1.8)
Platelet count, mean (SD), 10^9 cells/L	263.9 (59.2)	238.0 (54.3)	263.9 (59.3)	238.5 (54.3)	264.0 (59.4)	237.3 (54.4)	264.1 (59.3)	237.4 (54.4)	264.0 (59.4)	237.4 (54.6)
Red blood cell distribution width, mean (SD), %	13.5 (1.1)	13.4 (0.8)	13.5 (1.0)	13.4 (0.8)	13.5 (1.0)	13.4 (0.8)	13.5 (1.0)	13.4 (0.8)	13.5 (1.1)	13.4 (0.8)
Sleep apnea, No. (%)	113 (0.094)	396 (0.42)	125 (0.098)	443 (0.42)	132 (0.102)	490 (0.45)	139 (0.102)	514 (0.45)	141 (0.103)	529 (0.45)
Congestive heart failure, No. (%)	18 (0.015)	29 (0.030)	24 (0.019)	36 (0.034)	28 (0.022)	47 (0.043)	23 (0.017)	48 (0.042)	29 (0.021)	55 (0.047)
Arrhythmia, No. (%)	420 (0.35)	425 (0.45)	473 (0.37)	496 (0.47)	475 (0.37)	516 (0.48)	478 (0.35)	520 (0.45)	506 (0.37)	556 (0.48)
Heart valve problem, No. (%)	752 (0.63)	442 (0.46)	822 (0.64)	528 (0.50)	830 (0.64)	541 (0.50)	858 (0.63)	558 (0.49)	896 (0.65)	595 (0.51)
Irritable bowel syndrome, No. (%)	3650 (3.05)	1234 (1.29)	3907 (3.05)	1380 (1.30)	3959 (3.06)	1400 (1.29)	4161 (3.07)	1484 (1.29)	4209 (3.06)	1505 (1.29)
Hyperthyroidism, No. (%)	1289 (1.08)	272 (0.29)	1378 (1.08)	300 (0.28)	1410 (1.09)	321 (0.30)	1461 (1.08)	343 (0.30)	1489 (1.08)	351 (0.3)
