# Supplementary material for: Development and validation of risk prediction models for multiple cardiovascular diseases and Type 2 diabetes
Source: PLoS One. 2020 Jul 29;15(7):e0235758. doi: 10.1371/journal.pone.0235758 (PMC7390268; doi:10.1371/journal.pone.0235758)
Supplement: S2 Table — Regression coefficients (coef) and corresponding standard errors (se), P-values, lower and upper 95% CI are presented. (XLSX) [file pone.0235758.s002.xlsx]

## Sheet: CAD
	coef	se(coef)	p	lower 0.95	upper 0.95
Glycated haemoglobin (HbA1c)	6.1458	0.468471	2.56853e-39	5.22761	7.06398
Cystatin C	4.62964	0.638067	3.99534e-13	3.37905	5.88023
Apolipoprotein B	3.57295	0.356662	1.2736e-23	2.87391	4.272
BMI	2.54605	0.199595	2.88322e-37	2.15485	2.93724
Age	2.53827	0.079948	3.26416e-221	2.38158	2.69497
RDW_count	2.39011	0.51655	3.709e-06	1.37769	3.40252
Alkaline phosphatase	2.31428	0.51236	6.27503e-06	1.31007	3.31849
SBP	2.29383	0.175397	4.40201e-39	1.95006	2.6376
Phosphate	2.09898	0.367819	1.15273e-08	1.37807	2.8199
CHF	1.23801	0.335436	0.000223601	0.580564	1.89545
Gamma glutamyltransferase	1.21199	0.325159	0.000193491	0.574686	1.84928
FH_CAD_3	1.13351	0.075721	1.15827e-50	0.985105	1.28192
Triglycerides	0.969213	0.255944	0.000152587	0.467572	1.47085
MCH_count	0.935489	0.710112	0.187711	-0.456306	2.32728
Heart_Valve_Problem	0.912525	0.109203	6.47586e-17	0.698491	1.12656
Arrhythmia	0.781071	0.123358	2.42379e-10	0.539295	1.02285
FH_CAD_2	0.726996	0.038936	8.46809e-78	0.650682	0.80331
Aspartate aminotransferase	0.598603	0.913216	0.512153	-1.19127	2.38847
Sex	0.596375	0.036348	1.69326e-60	0.525134	0.667615
MET	0.587243	0.405411	0.147474	-0.207348	1.38183
Apolipoprotein A	0.578612	0.308476	0.0606954	-0.025991	1.18321
Total bilirubin	0.369957	0.210968	0.0794963	-0.043533	0.783447
FH_CAD_1	0.364437	0.029834	2.57491e-34	0.305963	0.422912
IBS	0.363033	0.082145	9.89666e-06	0.202032	0.524034
Hyperthyroidism	0.253436	0.139827	0.069909	-0.020619	0.527491
Sleep_Apnea	0.236645	0.172979	0.171295	-0.102388	0.575677
Current_smoking	0.170616	0.04416	0.000111726	0.084065	0.257168
C-reactive protein	0.16868	0.232876	0.468862	-0.287749	0.625108
Past_smoking	0.113237	0.029446	0.000120239	0.055525	0.17095
Vitamin D	-0.009047	0.223441	0.967704	-0.446983	0.42889
Platelet_count	-0.308002	0.433926	0.477826	-1.15848	0.542477
IGF-1	-0.42337	0.310322	0.172475	-1.03159	0.18485
Creatinine	-0.517105	0.844129	0.540148	-2.17157	1.13736
Glucose	-0.521033	0.313786	0.0968196	-1.13604	0.093977
DBP	-0.827695	0.183227	6.26276e-06	-1.18681	-0.468577
HDL cholesterol	-1.11415	0.514694	0.0304124	-2.12293	-0.105365
Alanine aminotransferase	-1.16552	0.729776	0.110247	-2.59585	0.26482
LDL direct	-1.59135	0.82199	0.0528712	-3.20242	0.019722
Cholesterol	-3.32457	0.855656	0.000102161	-5.00162	-1.64751
FEV	-3.39945	0.468117	3.81486e-13	-4.31695	-2.48196

## Sheet: DM2
	coef	se(coef)	p	lower 0.95	upper 0.95
Glycated haemoglobin (HbA1c)	10.4318	0.147769	0	10.1421	10.7214
BMI	5.90404	0.144012	0	5.62178	6.18629
Gamma glutamyltransferase	4.16392	0.215343	2.66257e-83	3.74186	4.58598
Glucose	3.54364	0.122376	2.29436e-184	3.30378	3.78349
Age	2.57388	0.074528	2.3283e-261	2.42781	2.71995
Platelet_count	1.95986	0.448283	1.2315e-05	1.08125	2.83848
Phosphate	1.73164	0.384924	6.83845e-06	0.977205	2.48608
SBP	0.728137	0.148673	9.70342e-07	0.436742	1.01953
MET	0.414958	0.470089	0.377386	-0.5064	1.33632
IGF-1	0.266715	0.323003	0.408953	-0.366359	0.89979
Sex	0.183177	0.036206	4.20679e-07	0.112215	0.254138
Total bilirubin	-0.47369	0.242251	0.0505391	-0.948493	0.001112
C-reactive protein	-1.35508	0.264709	3.06926e-07	-1.8739	-0.836263
MCH_count	-1.80393	0.728196	0.0132397	-3.23117	-0.376691
Vitamin D	-2.07247	0.248347	7.11838e-17	-2.55922	-1.58572
HDL cholesterol	-2.76929	0.226508	2.25727e-34	-3.21324	-2.32534
Alkaline phosphatase	-3.61711	0.751194	1.47092e-06	-5.08942	-2.1448
Cholesterol	-5.67082	0.142315	0	-5.94975	-5.39189
FEV	-7.72581	0.489641	4.37306e-56	-8.68549	-6.76614

## Sheet: Stroke
	coef	se(coef)	p	lower 0.95	upper 0.95
Cystatin C	8.64472	1.26746	9.07187e-12	6.16054	11.1289
Glycated haemoglobin (HbA1c)	5.79254	1.0663	5.56092e-08	3.70263	7.88245
Apolipoprotein B	3.4504	0.771147	7.66376e-06	1.93898	4.96182
RDW_count	3.17078	1.00191	0.0015522	1.20708	5.13448
Age	2.91975	0.175639	4.70165e-62	2.57551	3.264
MCH_count	2.68106	1.42344	0.0596306	-0.10882	5.47095
Aspartate aminotransferase	2.66348	2.17149	0.219985	-1.59256	6.91951
Alkaline phosphatase	2.54602	1.24472	0.0408105	0.106407	4.98564
SBP	2.48277	0.361437	6.4581e-12	1.77436	3.19117
Phosphate	1.95336	0.791526	0.013593	0.402	3.50473
Gamma glutamyltransferase	1.66655	0.634864	0.00866371	0.422237	2.91086
Platelet_count	1.2179	0.892846	0.172546	-0.532043	2.96785
Cholesterol	0.836255	1.85813	0.652673	-2.80561	4.47812
BMI	0.700722	0.434532	0.106834	-0.150945	1.55239
DBP	0.661359	0.380891	0.0825024	-0.085173	1.40789
Total bilirubin	0.570765	0.450761	0.205432	-0.31271	1.45424
Current_smoking	0.512958	0.085978	2.42861e-09	0.344445	0.681471
Sex	0.440214	0.075535	5.61249e-09	0.292167	0.58826
Glucose	0.392116	0.647344	0.544694	-0.876656	1.66089
C-reactive protein	0.35907	0.445179	0.419912	-0.513466	1.23161
HDL cholesterol	0.239124	1.06482	0.822315	-1.84788	2.32612
FH_Stroke_2	0.236232	0.080277	0.00325375	0.078891	0.393573
FH_Stroke_1	0.20409	0.079561	0.0103116	0.048153	0.360026
Triglycerides	0.153286	0.567588	0.787109	-0.959165	1.26574
Past_smoking	-0.030934	0.063497	0.626134	-0.155387	0.093518
Vitamin D	-0.390817	0.47047	0.406145	-1.31292	0.531286
IGF-1	-0.507741	0.661329	0.44263	-1.80392	0.78844
Apolipoprotein A	-0.92864	0.626185	0.138071	-2.15594	0.29866
MET	-1.69188	0.997645	0.0899093	-3.64723	0.263466
FEV	-4.01808	0.974345	3.7254e-05	-5.92776	-2.1084
Alanine aminotransferase	-5.16062	1.61233	0.00137082	-8.32073	-2.00052
LDL direct	-5.76358	1.77644	0.00117674	-9.24534	-2.28183
Creatinine	-9.06693	2.46681	0.000237321	-13.9018	-4.23207

## Sheet: DVT
	coef	se(coef)	p	lower 0.95	upper 0.95
Cystatin C	5.33174	0.280836	2.25953e-80	4.78131	5.88216
RDW_count	4.1764	0.427508	1.52687e-22	3.3385	5.01431
Glycated haemoglobin (HbA1c)	3.81411	0.505859	4.70493e-14	2.82264	4.80557
Age	2.74531	0.079044	2.64253e-264	2.59038	2.90023
BMI	2.65067	0.191261	1.12392e-43	2.2758	3.02553
Gamma glutamyltransferase	1.87867	0.282573	2.96255e-11	1.32483	2.4325
Alkaline phosphatase	1.27117	0.616921	0.039351	0.062021	2.48031
C-reactive protein	0.761819	0.222068	0.000602307	0.326575	1.19706
Sex	0.130193	0.032295	5.54666e-05	0.066895	0.193491
SBP	0.051548	0.149272	0.729847	-0.241019	0.344115
LDL direct	-0.770273	0.39738	0.0525768	-1.54912	0.008577
IGF-1	-0.988845	0.332947	0.0029782	-1.64141	-0.336281
Cholesterol	-1.09902	0.404326	0.00656452	-1.89149	-0.30656
FEV	-6.08211	0.48679	8.01785e-36	-7.0362	-5.12802

## Sheet: AAA
	coef	se(coef)	p	lower 0.95	upper 0.95
Cystatin C	8.9201	1.09297	3.31249e-16	6.77793	11.0623
Age	5.73327	0.377763	5.03163e-52	4.99287	6.47367
RDW_count	4.5395	1.45333	0.00178704	1.69103	7.38797
Sex	1.58007	0.171731	3.55097e-20	1.24349	1.91666
Glycated haemoglobin (HbA1c)	-1.797	2.12769	0.398346	-5.9672	2.37319
Cholesterol	-1.94792	0.461548	2.43873e-05	-2.85253	-1.0433
HDL cholesterol	-3.62905	0.708279	2.99494e-07	-5.01725	-2.24085
Creatinine	-9.00369	2.62584	0.000606078	-14.1502	-3.85714
FEV	-9.79946	1.73124	1.51031e-08	-13.1926	-6.4063
